# Supplementary material for: Functional Characterization of Selected Universal Stress Protein from Salvia miltiorrhiza (SmUSP) in Escherichia coli
Source: Genes (Basel). 2017 Sep 8;8(9):224. doi: 10.3390/genes8090224 (PMC5615357; doi:10.3390/genes8090224)
Supplement: Supplementary file 1 [file genes-08-00224-s001.zip]

Archive with 5 entries (5 files):
- Table S1.pdf
- Table S2.pdf
- Table S3.pdf
- Table S4.pdf
- Figure S1.pdf
